# Supplementary material for: Context-Dependent Distinct Roles of SOX9 in Combined Hepatocellular Carcinoma–Cholangiocarcinoma
Source: Cells. 2024 Aug 29;13(17):1451. doi: 10.3390/cells13171451 (PMC11394107; doi:10.3390/cells13171451)
Supplement: Supplementary file 1 [file cells-13-01451-s001.zip]

Archive with 2 entries (2 files):
- cells-3094217-File S1.pdf
- cells-3094217-File S2.xlsx
