# Supplementary material for: Context-Dependent Distinct Roles of SOX9 in Combined Hepatocellular Carcinoma–Cholangiocarcinoma
Source: Cells. 2024 Aug 29;13(17):1451. doi: 10.3390/cells13171451 (PMC11394107; doi:10.3390/cells13171451)
Supplement: Supplementary file 1 [file cells-13-01451-s001.zip › cells-3094217-File S2.xlsx]

## Sheet: Sheet 1
Clinical and demographic patient information for 108 cholangiocarcinoma patients from UPMC cohort.
Patient	YAP Staining	SOX9 Staining	Type of CCA (Intrahepatic, Mixed, Distal, Perihilar)	Type of CCA recoded (Intrahepatic, Mixed, Extrahepatic)	Tumor Grade	Sex	Death	Race	Ethnicity	Age at diagnosis	Cirrhosis	Hepatitis B	Hepatitis C	Primary Sclerosing Cholangitis (PSC)	Ulcerative Colitis (UC)	BMI	T	N	M	Staging	Metastasis	Recurrence
PHS13-15413	HIGH	HIGH	Distal	Extrahepatic	2	M	1	White	Not Hispanic or Latino	71.1616	0	0	0	0	0	30.4	3	0	0	IIB	0	1
PHS13-36365	HIGH	HIGH	Distal	Extrahepatic	2	M	0	African American	N/A	67.0411	0	0	0	0	0	22.2	2	0	0	IIA	0	1
PHS13-23539	HIGH	HIGH	Distal	Extrahepatic	3	M	1	White	Not Hispanic or Latino	65.1151	0	0	0	0	0	27.5	3	2	0	IIIA	0	0
PHS12-35379	HIGH	HIGH	Distal	Extrahepatic	2	M	1	White	Not Hispanic or Latino	64.6219	0	0	0	0	0	28.4	3	1	0	IIB	0	1
PHS09-40816	HIGH	HIGH	Distal	Extrahepatic	2	M	1	White	Not Hispanic or Latino	71.3068	0	0	0	0	0	26.7	2	0	0	IIA	0	0
PHS13-10005	HIGH	HIGH	Distal	Extrahepatic	2	M	1	White	Not Hispanic or Latino	65.9918	0	0	0	0	0	51	3	1	0	IIB	0	1
PHS09-10282	HIGH	HIGH	N/A	N/A	N/A	F	0	White	Not Hispanic or Latino	N/A	N/A	N/A	N/A	N/A	N/A	N/A	N/A	N/A	N/A	N/A	N/A	N/A
PHS13-16841	LOW/NEG	LOW/NEG	Intrahepatic/Mixed HCC/CCA	Intrahepatic/Mixed HCC/CCA	2	M	1	White	Not Hispanic or Latino	57.9781	0	0	0	0	1	25.4	4	0	0	IIIB	0	1
PHS09-41991	HIGH	HIGH	Intrahepatic	Intrahepatic	2	F	1	White	Not Hispanic or Latino	70.1918	1	0	0	0	0		1yp	0	0	IA	0	1
PHS09-24278	HIGH	HIGH	Intrahepatic	Intrahepatic	3	M	1	White	Not Hispanic or Latino	57.3452	0	0	0	1	1	30	2	1	0	IIIB	0	0
PHS10-23690	HIGH	HIGH	Distal	Extrahepatic	2	M	1	White	Not Hispanic or Latino	61.7479	0	0	0	0	0		2	0	0	IIA	0	1
PHS10-9448	HIGH	HIGH	Intrahepatic	Intrahepatic	2	M	1	White	Not Hispanic or Latino	80.0192	0	0	0	0	1	27.2	1a	0	0	IA	0	0
PHS09-43976	HIGH	HIGH	Distal	Extrahepatic	1	M	1	White	Not Hispanic or Latino	68.1452	0	0	0	0	0	23.3	3	1	0	IIIA	0	0
PHS11-35845	HIGH	HIGH	Perihilar	Extrahepatic	2	F	1	White	Not Hispanic or Latino	67.9096	0	0	0	0	0	31.7	yp2	1	0	IIIC	0	1
PHS11-34916	HIGH	HIGH	Perihilar	Extrahepatic	2	F	1	N/A	N/A	72.7836	0	0	0	0	0	34.5	2a	0	0	IIA	0	0
PHS10-31375	HIGH	HIGH	Intrahepatic	Intrahepatic	3	F	1	White	Not Hispanic or Latino	57.6356	0	0	0	0	0	26.2	4	0	0	IIIB	0	0
PHS11-7092	HIGH	HIGH	Perihilar	Extrahepatic	2	M	1	White	Not Hispanic or Latino	61.4164	0	0	0	0	0	25.1	2b	1	0	IIIC	0	0
PHS11-45329	HIGH	HIGH	Intrahepatic/Mixed HCC/CCA	Intrahepatic/Mixed HCC/CCA	2	M	0	White	Not Hispanic or Latino	65.526	0	0	0	0	0		2	0	0	II	0	0
PHS09-36204	HIGH	HIGH	Perihilar	Extrahepatic	3	F	1	White	Not Hispanic or Latino	69.0521	0	0	0	0	0	23.8	3	0	0	IIIA	0	0
PHS13-2539	HIGH	HIGH	Perihilar	Extrahepatic	2	F	1	White	Not Hispanic or Latino	61.0521	0	0	0	0	0	25	4	0	0	IIIB	0	1
PHS11-30066	HIGH	HIGH	Perihilar	Extrahepatic	1	F	0	N/A	Not Hispanic or Latino	73.8384	0	0	0	0	0	27.3	2a	0	0	II	0	1
PHS12-35891	HIGH	HIGH	Distal	Extrahepatic	2	F	1	N/A	N/A	68.1753	0	0	0	0	0	25.2	3	2	0	IIIA	0	0
PHS12-32894	HIGH	HIGH	Distal	Extrahepatic	3	M	1	White	Not Hispanic or Latino	70.3918	0	0	0	0	0	26.6	3	2	0	IIIA	0	0
PHS11-45805	HIGH	HIGH	Distal	Extrahepatic	3	M	1	White	Not Hispanic or Latino	42.3534	0	0	0	0	0	36	3	1	0	IIB	0	1
PHS10-2716	HIGH	HIGH	Distal	Extrahepatic	2	M	0	White	Not Hispanic or Latino	61.1205	0	0	0	0	0	35.4	3	1	0	IIB	0	0
PHS07-30285	HIGH	HIGH	Distal	Extrahepatic	2	M	1	White	Not Hispanic or Latino	83.0795	0	0	0	0	0		4	0	0	IIIB	0	1
PHS13-40025	HIGH	HIGH	Intrahepatic/Mixed HCC/CCA	Intrahepatic/Mixed HCC/CCA	2	F	0	Asian	Not Hispanic or Latino	53.1808	0	1	0	0	0	23.6	2	0	0	II	0	0
PHS13-12136	HIGH	HIGH	Intrahepatic/Mixed HCC/CCA	Intrahepatic/Mixed HCC/CCA	2	M	1	White	Not Hispanic or Latino	77.7973	0	0	0	0	0	23.5	2	0	0	II	0	0
PHS13-21852	HIGH	HIGH	Distal	Extrahepatic	2	M	1	White	Not Hispanic or Latino	59.8082	0	0	0	0	0	22.9	2	0	0	IIA	0	1
PHS06-34689	HIGH	HIGH	Intrahepatic	Intrahepatic	N/A	F	0	White	Not Hispanic or Latino	77.3699	0	0	0	0	0		1b	0	0	IB	0	0
PHS09-37999	HIGH	HIGH	Distal	Extrahepatic	2	M	1	White	Not Hispanic or Latino	66.2027	0	0	0	0	0	33.1	3	1	0	IIB	0	1
PHS11-40543	HIGH	HIGH	Perihilar	Extrahepatic	3	M	1	White	Not Hispanic or Latino	71.3151	0	0	0	0	0	36.8	2a	1	0	IIIC	0	0
PHS11-9767	HIGH	HIGH	Perihilar	Extrahepatic	1	F	0	White	Not Hispanic or Latino	65.0356	0	0	0	0	0	31.2	2a	0	0	II	0	0
PHS07-14378	HIGH	HIGH	Distal	Extrahepatic	2	M	0	White	Not Hispanic or Latino	59.9616	0	0	0	0	0	24.5	2	2	0	IIIA	0	0
PHS08-2289	HIGH	HIGH	Distal	Extrahepatic	3	M	1	White	Not Hispanic or Latino	74.6356	0	0	0	0	0	30.6	3	1	0	IIB	0	0
PHS11-17916	HIGH	HIGH	Perihilar	Extrahepatic	1	M	0	White	Not Hispanic or Latino	54.3315	0	0	0	0	0	23.1	2a	0	0	II	0	1
PHS10-37531	HIGH	HIGH	Intrahepatic/Mixed HCC/CCA	Intrahepatic/Mixed HCC/CCA	2	F	1	White	Not Hispanic or Latino	68.3233	0	0	0	0	0	32.5	4	0	0	IIIB	0	0
PHS13-20060	HIGH	HIGH	Distal	Extrahepatic	2	M	0	White	Not Hispanic or Latino	64.3096	0	0	0	0	0	22.2	3	1	0	IIB	0	1
PHS12-29877	LOW/NEG	HIGH	Distal	Extrahepatic	2	F	1	White	Not Hispanic or Latino	70.9205	0	0	0	0	0	37.1	3	2	0	IIIA	0	0
PHS09-35691	HIGH	HIGH	Distal	Extrahepatic	2	F	1	African American	Not Hispanic or Latino	79.8603	0	0	0	0	0		2	2	0	IIIA	0	0
PHS10-2125	HIGH	HIGH	Distal	Extrahepatic	2	M	1	White	Not Hispanic or Latino	82.8877	0	0	0	0	0	21	3	1	0	IIB	0	0
PHS08-16021	HIGH	HIGH	Distal	Extrahepatic	3	M	1	White	Not Hispanic or Latino	73.4274	0	0	0	0	0	30.5	3	1	0	IIB	0	1
PHS13-36385	LOW/NEG	HIGH	Intrahepatic/Mixed HCC/CCA	Intrahepatic/Mixed HCC/CCA	2	M	1	White	Not Hispanic or Latino	71.9616	0	0	0	0	0	28.8	3	0	0	IIIA	0	1
PHS13-19901	HIGH	HIGH	Perihilar	Extrahepatic	2	M	0	White	Not Hispanic or Latino	64.6521	0	0	0	0	0	37.5	4	0	0	IIIB	0	1
PHS13-26444	HIGH	HIGH	Intrahepatic/Mixed HCC/CCA	Intrahepatic/Mixed HCC/CCA	2	F	0	White	Not Hispanic or Latino	66.074	0	0	0	0	0	20.5	2	0	0	II	0	0
PHS06-11065	HIGH	HIGH	Distal	Extrahepatic	N/A	M	1	White	Not Hispanic or Latino	74.274	0	0	0	0	0		2	1	0	IIB	0	0
PHS09-11890	HIGH	LOW/NEG	Distal	Extrahepatic	2	F	1	White	Not Hispanic or Latino	68.6301	0	0	0	1	0	29.7	3	1	0	IIB	0	0
PHS09-36856	HIGH	HIGH	Intrahepatic	Intrahepatic	2	F	1	White	Not Hispanic or Latino	49.1205	0	0	0	0	1	23.1	3	0	0	IIIA	0	1
PHS11-35498	HIGH	HIGH	Distal	Extrahepatic	2	F	0	White	Not Hispanic or Latino	59.8	0	0	0	0	0	27	2	0	0	IIA	0	1
PHS12-4408	HIGH	HIGH	Perihilar	Extrahepatic	2	F	0	White	Not Hispanic or Latino	77.8192	0	0	0	0	0	19.8	4	0	0	IIIB	0	0
PHS10-38545	HIGH	HIGH	Intrahepatic/Mixed HCC/CCA	Intrahepatic/Mixed HCC/CCA	3	F	1	White	Not Hispanic or Latino	76.3507	0	0	0	0	0	20.2	4	1	0	IIIB	0	0
PHS12-41995	HIGH	HIGH	Distal	Extrahepatic	2	M	1	White	Not Hispanic or Latino	68.4767	0	0	0	0	0	37.6	3	0	0	IIB	0	0
PHS13-21127	HIGH	HIGH	Distal	Extrahepatic	1	F	0	African American	Not Hispanic or Latino	59.0411	0	0	0	0	0	23.5	3	0	0	IIB	0	0
PHS12-38979	HIGH	HIGH	Distal	Extrahepatic	2	M	0	White	Not Hispanic or Latino	72.3616	0	0	0	0	0	25.2	3	0	0	IIB	0	0
PHS09-30361	HIGH	HIGH	Distal	Extrahepatic	2	M	0	White	Not Hispanic or Latino	80.6082	0	0	0	0	0	22.7	4	0	0	IIIB	0	0
PHS13-9845	HIGH	HIGH	Distal	Extrahepatic	2	F	1	White	Not Hispanic or Latino	67.474	0	0	0	0	0	33.4	2	0	0	IIA	0	0
PHS13-36537	HIGH	HIGH	Perihilar	Extrahepatic	2	M	1	N/A	N/A	88.137	0	0	0	0	0	24.8	2a	1	0	IIIC	0	1
PHS13-19227	LOW/NEG	HIGH	Intrahepatic/Mixed HCC/CCA	Intrahepatic/Mixed HCC/CCA	2	F	0	White	Not Hispanic or Latino	60.5781	0	0	0	0	0	32.5	1b	0	0	IB	0	0
PHS13-29124	HIGH	HIGH	Perihilar	Extrahepatic	2	M	1	White	Not Hispanic or Latino	83.1507	0	0	0	0	0	26.8	3	0	0	IIIA	0	1
PHS07-6809	HIGH	HIGH	Distal	Extrahepatic	2	F	1	White	Not Hispanic or Latino	52.6548	0	0	0	1	0	25	2	0	0	IIA	0	1
PHS10-30644	HIGH	HIGH	Perihilar	Extrahepatic	2	F	1	White	Not Hispanic or Latino	78.2521	1	0	0	0	0		3	1	0	IIIC	0	0
PHS11-35196	LOW/NEG	HIGH	Perihilar	Extrahepatic	3	M	1	White	Not Hispanic or Latino	76.9973	0	0	0	0	0		3	2	1	IV	1	0
PHS13-30004	HIGH	HIGH	Perihilar	Extrahepatic	2	M	1	White	Not Hispanic or Latino	64.7726	0	0	0	0	0	26.4	3	0	0	IIIA	0	1
PHS12-44791	HIGH	HIGH	Intrahepatic	Intrahepatic	2	M	1	White	Not Hispanic or Latino	82.589	0	0	0	0	0	26.3	1b	0	0	IB	0	1
PHS12-43826	HIGH	HIGH	Intrahepatic/Mixed HCC/CCA	Intrahepatic/Mixed HCC/CCA	2	M	1	White	Not Hispanic or Latino	52.3534	1	0	0	0	0	35.9	2	0	0	II	0	1
PHS14-2204	HIGH	HIGH	Intrahepatic/Mixed HCC/CCA	Intrahepatic/Mixed HCC/CCA	3	F	1	White	Not Hispanic or Latino	43.3068	0	0	0	0	0	46	2	0	0	II	0	1
PHS13-31604	HIGH	LOW/NEG	Intrahepatic/Mixed HCC/CCA	Intrahepatic/Mixed HCC/CCA	2	F	1	White	Not Hispanic or Latino	63.2493	0	0	0	0	0	44.8	4	0	0	IIIB	0	0
PHS13-6116	HIGH	HIGH	Intrahepatic/Mixed HCC/CCA	Intrahepatic/Mixed HCC/CCA	2	F	1	White	Not Hispanic or Latino	62.9178	1	0	0	1	1	20.4	1a	0	0	IA	0	0
PHS13-3759	HIGH	HIGH	Intrahepatic/Mixed HCC/CCA	Intrahepatic/Mixed HCC/CCA	2	F	1	White	Not Hispanic or Latino	66.1589	1	0	0	0	0	43.6	1b	0	0	IB	0	1
PHS12-18597	HIGH	HIGH	Perihilar	Extrahepatic	2	M	1	White	Not Hispanic or Latino	70.737	0	0	0	0	0	27.1	3	0	0	IIIA	0	0
PHS07-31852	HIGH	HIGH	Distal	Extrahepatic	2	F	1	White	Not Hispanic or Latino	52.1205	0	0	0	0	0	29.4	2	0	0	IIA	0	0
PHS11-39928	HIGH	HIGH	Intrahepatic/Mixed HCC/CCA	Intrahepatic/Mixed HCC/CCA	2	F	0	White	Not Hispanic or Latino	63.3205	0	0	0	0	0	43.1	2	0	0	II	0	0
PHS12-3982	HIGH	HIGH	Intrahepatic/Mixed HCC/CCA	Intrahepatic/Mixed HCC/CCA	2	F	0	Guam/Chamorro	Not Hispanic or Latino	56.874	0	0	0	0	0	28.8	3	1	0	IIIB	0	0
PHS11-45205	HIGH	HIGH	Intrahepatic/Mixed HCC/CCA	Intrahepatic/Mixed HCC/CCA	2	M	0	White	Not Hispanic or Latino	60.9589	0	0	0	0	0	31.5	2	0	0	II	0	0
PHS12-18431	HIGH	HIGH	Intrahepatic/Mixed HCC/CCA	Intrahepatic/Mixed HCC/CCA	2	F	1	White	Not Hispanic or Latino	76.937	0	0	0	0	0	68.8	2	0	0	II	0	1
PHS11-35347	HIGH	HIGH	Intrahepatic/Mixed HCC/CCA	Intrahepatic/Mixed HCC/CCA	2	F	1	White	Not Hispanic or Latino	89.1644	0	0	1	0	0	23.8	2	0	0	II	0	0
PHS07-33044	HIGH	HIGH	Perihilar	Extrahepatic	2	M	1	White	Not Hispanic or Latino	48.3836	0	0	0	0	0	31.7	3	0	0	IIIA	0	0
PHS08-31758	HIGH	HIGH	Distal	Extrahepatic	2	F	1	White	Not Hispanic or Latino	68.063	0	0	0	0	0	23.2	3	0	0	IIB	0	0
PHS11-26982	HIGH	HIGH	Intrahepatic/Mixed HCC/CCA	Intrahepatic/Mixed HCC/CCA	2	M	0	White	Not Hispanic or Latino	59.1726	0	0	0	0	0	29.4	2	0	0	II	0	1
PHS10-13931	HIGH	HIGH	Intrahepatic	Intrahepatic	2	M	1	N/A	Hispanic or Latino	57.1616	0	0	0	0	0	29.1	4	1	1	IV	1	0
PHS11-41012	HIGH	LOW/NEG	Intrahepatic/Mixed HCC/CCA	Intrahepatic/Mixed HCC/CCA	2	M	1	White	Not Hispanic or Latino	80.4932	0	0	0	0	0	24.3	3	0	0	IIIA	0	1
PHS11-3513	HIGH	LOW/NEG	Intrahepatic/Mixed HCC/CCA	Intrahepatic/Mixed HCC/CCA	2	F	1	White	Not Hispanic or Latino	65.4438	0	0	0	0	0	43.8	2	0	0	II	0	0
PHS09-16511	HIGH	HIGH	Perihilar	Extrahepatic	3	M	1	White	Not Hispanic or Latino	45.5123	0	0	0	0	0	24.1	3	0	0	IIIA	0	0
PHS12-32173	HIGH	HIGH	Intrahepatic	Intrahepatic	3	M	1	White	Not Hispanic or Latino	64.2055	0	0	0	0	0	33.1	3	1	1	IV	1
PHS09-40118	HIGH	HIGH	Distal	Extrahepatic	2	M	1	White	Not Hispanic or Latino	74.0767	0	0	0	0	0	20.3	3	1	0	IIB	0	1
PHS14-1453	HIGH	HIGH	Intrahepatic/Mixed HCC/CCA	Intrahepatic/Mixed HCC/CCA	3	F	1	White	Not Hispanic or Latino	31.5014	0	0	0	1	0	22.3	3	1	0	IIIB	0	1
PHS13-8838	HIGH	HIGH	Intrahepatic/Mixed HCC/CCA	Intrahepatic/Mixed HCC/CCA	2	F	1	White	Not Hispanic or Latino	70.1644	0	0	0	0	0	33.5	2	0	0	II	0	1
PHS13-5462	HIGH	HIGH	Perihilar	Extrahepatic	3	M	1	White	Not Hispanic or Latino	66.7918	0	0	0	0	0	18	3	0	0	IIIA	0	1
PHS12-18615	HIGH	HIGH	Perihilar	Extrahepatic	2	F	1	White	Not Hispanic or Latino	78.0356	0	0	0	0	0	22.8	2b	0	0	II	0	1
PHS12-14318	HIGH	HIGH	Intrahepatic/Mixed HCC/CCA	Intrahepatic/Mixed HCC/CCA	2	M	1	White	Not Hispanic or Latino	67.9945	0	0	0	0	0	28.3	2	0	0	II	0	1
PHS08-5040	HIGH	HIGH	Distal	Extrahepatic	2	F	1	White	Not Hispanic or Latino	58.6603	0	0	0	0	0		2	0	0	IIA	0	0
PHS11-19101	HIGH	HIGH	Intrahepatic/Mixed HCC/CCA	Intrahepatic/Mixed HCC/CCA	2	M	1	N/A	N/A	67.9233	0	0	0	0	0		4	0	0	IIIB	0	0
PHS13-29396	HIGH	HIGH	Perihilar	Extrahepatic	2	F	0	White	N/A	80.2767	0	0	0	0	0	25	2b	0	0	II	0	0
PHS07-455	HIGH	HIGH	Distal	Extrahepatic	3	M	1	White	Not Hispanic or Latino	75.8932	0	0	0	0	0	37.1	2	0	0	IIA	0	0
PHS08-40485	HIGH	HIGH	Distal	Extrahepatic	2	F	1	White	Not Hispanic or Latino	56.8301	0	0	0	0	0	33.5	2	0	0	IIA	0	0
PHS08-25147	HIGH	LOW/NEG	Intrahepatic	Intrahepatic	3	F	1	White	Not Hispanic or Latino	85.0219	0	0	0	0	0	22.8	2	1	0	IIIB	0	0
PHS12-8023	HIGH	HIGH	Intrahepatic/Mixed HCC/CCA	Intrahepatic/Mixed HCC/CCA	2	F	1	White	Not Hispanic or Latino	68.4493	0	0	0	0	0	22.9	2yp	0	0	II	0	0
PHS11-17426	HIGH	HIGH	Intrahepatic/Mixed HCC/CCA	Intrahepatic/Mixed HCC/CCA	3	M	1	White	Not Hispanic or Latino	45.7014	1	0	0	1	0	20.7	2	0	0	II	0	1
PHS09-12795	HIGH	HIGH	Intrahepatic	Intrahepatic	2	F	1	White	Not Hispanic or Latino	69.4493	0	0	0	0	0	20	3	1	0	IIIB	0	1
PHS13-42645	HIGH	HIGH	Intrahepatic/Mixed HCC/CCA	Intrahepatic/Mixed HCC/CCA	2	F	1	White	Not Hispanic or Latino	33.589	0	0	0	1	0	24.7	4	1	0	IIIB	0	1
PHS13-34831	HIGH	HIGH	Intrahepatic/Mixed HCC/CCA	Intrahepatic/Mixed HCC/CCA	2	M	0	White	Not Hispanic or Latino	66.7205	0	0	0	0	0	33	2	1	0	IIIB	0	1
PHS13-6953	HIGH	HIGH	Perihilar	Extrahepatic	2	M	1	White	Not Hispanic or Latino	82.611	0	0	0	0	0	23.4	3	0	0	IIIA	0	0
PHS13-4574	HIGH	HIGH	Intrahepatic/Mixed HCC/CCA	Intrahepatic/Mixed HCC/CCA	1	F	0	White	Not Hispanic or Latino	74.7178	0	0	0	0	0	36.3	1b	0	0	IA	0	1
PHS12-14490	HIGH	HIGH	Intrahepatic/Mixed HCC/CCA	Intrahepatic/Mixed HCC/CCA	2	M	1	White	Not Hispanic or Latino	74	0	0	0	0	0	25.7	3	1	0	IIIB	0	1
PHS08-5958	HIGH	HIGH	Distal	Extrahepatic	2	F	1	White	Not Hispanic or Latino	64.6164	0	0	0	0	0		3	0	0	IIB	0	0
PHS09-43072	HIGH	HIGH	Intrahepatic	Intrahepatic	2	M	1	White	Not Hispanic or Latino	70.2247	0	0	0	0	0	28.9	3	0	0	IIIA	0	1
PHS09-19065	HIGH	HIGH	Intrahepatic	Intrahepatic	2	F	0	N/A	N/A	61.5288	0	0	0	0	0	25.8	4	1	0	IIIB	0	0
PHS09-6351	HIGH	HIGH	Intrahepatic	Intrahepatic	1	F	1	White	Not Hispanic or Latino	56.4658	1	0	0	1	1	20.4	2	0	0	II	0	1
